# Supplementary material for: Complex Evolutionary Origins of Specialized Metabolite Gene Cluster Diversity among the Plant Pathogenic Fungi of the Fusarium graminearum Species Complex
Source: Genome Biol Evol. 2019 Oct 14;11(11):3106–22. doi: 10.1093/gbe/evz225 (PMC6836718; doi:10.1093/gbe/evz225)
Supplement: evz225_Supplementary_Data [file evz225_supplementary_data.zip]

Archive with 2 entries (2 files):
- Supplementary Tables.xlsx
- Tralamazza_Supplementary_information.pdf
